# Supplementary material for: Morphologic and Molecular Characterization of a Strain of Zika Virus Imported into Guangdong, China
Source: PLoS One. 2017 Jan 17;12(1):e0169256. doi: 10.1371/journal.pone.0169256 (PMC5240961; doi:10.1371/journal.pone.0169256)
Supplement: S1 Dataset — Total RNAs in patient’s serum were extracted and detected by quantitative RT-PCR. The viral load in 1ml serum was calculated. (XLSX) [file pone.0169256.s001.xlsx]

## Sheet: Sheet1
Original data
Sample Name	Cт	Quantity
repeat1	25.0351	56277.2
repeat1	24.8695	61678.3
repeat1	24.8488	62388.6
repeat2	24.8739	61527.9
repeat2	24.744	66111.6
repeat2	24.8647	61841.1
repeat3	24.7024	67651.6
repeat3	24.8076	63828.1
repeat3	24.9436	59201.2
Quantity data
	repeat1	repeat2	repeat3
1	56277.2	61527.9	67651.6
2	61678.3	66111.6	63828.1
3	62338.6	61841.1	59201.2
Quantity data after calculation
	repeat1	repeat2	repeat3
1	4.82376e+07	5.27382e+07	5.79871e+07
2	5.28671e+07	5.66671e+07	54709758
3	5.34331e+07	5.30066e+07	5.07439e+07
Mean	5.15126e+07	5.41373e+07	5.44803e+07
repeat1	5.15126e+07
repeat2	5.41373e+07
repeat3	54480259
Mean	5.33767e+07
STDEV	1.62347e+06
viral load=5.34±0.16×107 copies/ml
