# Supplementary material for: Morphologic and Molecular Characterization of a Strain of Zika Virus Imported into Guangdong, China
Source: PLoS One. 2017 Jan 17;12(1):e0169256. doi: 10.1371/journal.pone.0169256 (PMC5240961; doi:10.1371/journal.pone.0169256)
Supplement: S2 Dataset — The ZIKV RNA in tissue samples from ZIKV-infected mice was extracted and measured by qRT-PCR. The data was expressed as viral RNA copies per gram. (XLSX) [file pone.0169256.s002.xlsx]

## Sheet: Sheet1
	Original data
	Sample Name	Cт	Quantity
	Brain1	17.5803	11323520
	Kidney1	26.368	141432
	Lung1	28.4157	50936.4
	Heart1	26.8961	108686
	Brain2	18.1037	8721989
	Kidney2	26.3447	143088
	Lung2	28.6501	45316.9
	Heart2	26.6775	121204
	Brain3	17.9264	9528307
	Kidney3	26.0973	161877
	Lung3	28.386	51695.1
	Heart3	26.9537	105607
	Quantity data
		Brain	Kidney	Lung	Heart
	repeat1	11323520	141432	50936.4	108686
	repeat2	8721989	143088	45316.9	121204
	repeat3	9528307	161877	51695.1	105607
	Quantity data after calculation
		Brain	Kidney	Lung	Heart
	repeat1	4.58442e+09	6.56128e+07	4.01074e+07	5.27885e+07
	repeat2	3.53117e+09	6.63811e+07	3.56826e+07	5.88687e+07
	repeat3	3.85761e+09	7.50974e+07	4.07048e+07	5.12933e+07
	Mean	3.99107e+09	6.90305e+07	3.88316e+07	5.43168e+07
	STDEV	5.39159e+08	5.26813e+06	2.74344e+06	4.01231e+06
